# Supplementary material for: LoReTTA, a user-friendly tool for assembling viral genomes from PacBio sequence data
Source: Virus Evol. 2021 Apr 23;7(1):veab042. doi: 10.1093/ve/veab042 (PMC8111061; doi:10.1093/ve/veab042)
Supplement: veab042_Supplementary_Data [file veab042_supplementary_data.zip]

Archive with 8 entries (8 files):
- Figure S1.jpg
- Table S1.docx
- Table S2.docx
- Table S3.docx
- Table S4.docx
- Table S5.docx
- Table S6.docx
- Table S7.docx
